# Supplementary material for: IL11 signaling mediates piR-2158 suppression of cell stemness and angiogenesis in breast cancer
Source: Theranostics. 2023 Apr 17;13(7):2337–49. doi: 10.7150/thno.82538 (PMC10157741; doi:10.7150/thno.82538)
Supplement: Supplementary file 1 — Supplementary figures and tables. [file thnov13p2337s1.zip]

Archive with 5 entries (5 files):
- Supplemental Figures.pdf
- Supplemental Table S1.xlsx
- Supplemental Table S2.xlsx
- Supplemental Table S3.xlsx
- Supplemental Table S4.xlsx
