# Supplementary material for: IL11 signaling mediates piR-2158 suppression of cell stemness and angiogenesis in breast cancer
Source: Theranostics. 2023 Apr 17;13(7):2337–49. doi: 10.7150/thno.82538 (PMC10157741; doi:10.7150/thno.82538)
Supplement: Supplementary file 1 — Supplementary figures and tables. [file thnov13p2337s1.zip › Supplemental Table S1.xlsx]

## Sheet: Supplemental Table S1
Supplemental Table S1: The target sequences for piRNA mimic, inhibitor oligos and lentiviral vectors
ID	Sequence (5'to 3'）	Modification
piR-2158 mimic sense	TCACAATGCTGACACTCAAACTGCTGACA	5' phosphorothioated
piR-2158 mimic anti-sense	TGTCAGCAGTTTGAGTGTCAGCATTGTGA	5' phosphorothioated
piR-NC mimic sense	TGGGCGTATAGACGTGTTACAC	5' phosphorothioated
piR-NC mimic anti-sense	GTGTAACACGTCTATACGCCCA	5' phosphorothioated
anti-piR-2158	mU*mG*mUmCmAmGmCmAmGmUmUmUmGmAmGmUmGmUmCmAmGmCmAmUmUmG*mU*mG*mA	*: phosphorothioated, m: 2′-OMe-RNA
anti-piRNA	mC*mA*mGmUmAmCmUmUmUmUmGmUmGmUmAmGmUmA*mC*mA*mA	*: phosphorothioated, m: 2′-OMe-RNA
Target sequence of LV3(H1/GFP&Puro)-piR-2158	TCACAATGCTGACACTCAAACTGCTGACA
Target sequence of LV3(H1/GFP&Puro)-NC	GTTCTCCGAACGTGTCACGT
IL11-promoter-F-KpnI	TGGTGGTACCAGGGAGAGAGAGCTCTTA
IL11-promoter-F2 KpnI	TACTGGTACCTCTCCTCCTCCTTCCTG
IL11-promoter-F1-KpnI	TCTCGGTACCTTCCCTTCCACTCCCTCTT
IL11-promoter-R-XhoI	atgcagatcgcagatctcgagGAGGGAGTGTGGACGCCTG
FOSL1-F-CDS	ATGTTCCGAGACTTCGGGGAACCCG
FOSL1-R-CDS	TCACAAAGCGAGGAGGGTTGGAGAGCCAAG
FOSL1-HdIII-kozak-F-CDS	CTCCAAGCTTGCCACCATGTTCCGAGACTTCGGGGA
FOSL1-BamHI-R-CDS	AACTGGATCCTCACAAAGCGAGGAGGGTTGGA
