# Supplementary material for: IL11 signaling mediates piR-2158 suppression of cell stemness and angiogenesis in breast cancer
Source: Theranostics. 2023 Apr 17;13(7):2337–49. doi: 10.7150/thno.82538 (PMC10157741; doi:10.7150/thno.82538)
Supplement: Supplementary file 1 — Supplementary figures and tables. [file thnov13p2337s1.zip › Supplemental Table S2.xlsx]

## Sheet: Supplemental Table S2
Supplemental Table S2: Primer sequence
ID	Sequence (5'to 3'）
5s ribosomal RNA-Forward	AGTACTTGGATGGGAGACCG
piR-2158-Forward	TCACAATGCTGACACTCAAAC
β-actin-Forward	CTTCTACAATGAGCTGCGTGTGG
β-actin-Reverse	ATGGCTGGGGTGTTGAAGGTGTCA
GAPDH-Forward	TGCACCACCAACTGCTTAGC
GAPDH-Reverse	GGCATGGACTGTGGTCATGAG
Slug-Forward	CGAACTGGACACACATACAGTG
Slug-Reverse	CTGAGGATCTCTGGTTGTGGT
Vimentin-Forward	GTCTTGACCTTGAACGCAAA
Vimentin-Reverse	TGGACATGCTGTTCCTGAAT
Fibronectin-Forward	ACGATCAGGACACAAGGACA
Fibronectin-Reverse	TGCCTCTCACACTTCCACTC
ZEB1-Forward	TCAAATGCACTGAGTGTGGA
ZEB1-Reverse	GCTATAGGAGCCAGAATGGG
KLF4-Forward	CTCCTCTATGGCAGGGAGTC
KLF4-Reverse	ATGTACACCGGGTCCAATTC
NANOG-Forward	CCTATGCCTGTGATTTGTGG
NANOG-Reverse	GATCCATGGAGGAAGGAAGA
SOX2-Forward	AATGCCTTCATGGTGTGGT
SOX2-Reverse	CTTCTCCGTCTCCGACAAA
hTERT-Forward	ACAGACCTCCAGCCGTACAT
hTERT-Reverse	GCACATGAAGCGTAGGAAGA
OCT4-Forward	GTGGAGGAAGCTGACAACAA
OCT4-Reverse	AACAAATTCTCCAGGTTGCC
