# Supplementary material for: IL11 signaling mediates piR-2158 suppression of cell stemness and angiogenesis in breast cancer
Source: Theranostics. 2023 Apr 17;13(7):2337–49. doi: 10.7150/thno.82538 (PMC10157741; doi:10.7150/thno.82538)
Supplement: Supplementary file 1 — Supplementary figures and tables. [file thnov13p2337s1.zip › Supplemental Table S3.xlsx]

## Sheet: Supplemental Table S3
Supplemental Table S3: Deregulated piRNAs in human breast cancer cells
piRNA locations that are abundant	piRNA ID	sequence (5' to 3')
6_+_80451644_80451670	hsa_piR_016658	CCCCCCACUGCUAAAUUUGACUGGCUA
11_+_8705774_8705805	hsa_piR_001205	AUCGAGGCUAGAGUCACGCUUGGGUAUCGGCU
2_-_101889482_101889508	hsa_piR_019420	GAGGAAUGAUGACAAGAAAAGGCCGAA
2_+_207026645_207026674	hsa_piR_001152	AGUUCGUGAUGGAUUUGCUUUUUUCUGAUU
18_-_47015648_47015678	hsa_piR_018292	UUGCUGUGAUGACUAUCUUAGGACACCUUUG
2_-_232321209_232321234	hsa_piR_012753	UGGAUAUGAUGACUGAUUACCUGAGA
16_-_71792312_71792340	hsa_piR_002158	UCACAAUGCUGACACUCAAACUGCUGACA
14_+_103804182_103804210	hsa_piR_018165	UUGCAAGCAACACUCUGUGGCAGAUGAUC
1_-_28906276_28906307	hsa_piR_020619	GUAUAUGGCAUGUGGGCUAGUUUCAGACAGGU
18_-_47017687_47017717	hsa_piR_017178	CUGCAGUGAUGACUUUCUUAGGACACCUUUG
9_-_139908202_139908227	hsa_piR_000796	AGCCCUGAUGAUGCCCACUCCUGAGC
6_+_133137966_133137994	hsa_piR_017104	CUCUACUGAACUGCCAUGAGGAAACUGCC
19_+_49994432_49994457	hsa_piR_020305	GGCAGAUGAUGUCCUUAUCUCACGAU
20_+_2637585_2637613	hsa_piR_012681	UGGAGGUGAUGAACUGUCUGAGCCUGACC
20_-_17943355_17943384	hsa_piR_017033	CUCACAAAGAUGAGUGGUGAAAAUCUGAUC
22_-_39709884_39709911	hsa_piR_002732	UCAGUGAUGAGGCCUGGAAUGUGCGCUG
17_-_2233581_2233612	hsa_piR_017061	CUCAGUGAUGCAAUCUCUGUGUGGUUCUGAGA
22_-_39709882_39709913	hsa_piR_020814	GUUCAGUGAUGAGGCCUGGAAUGUGCGCUGGG
20_-_17943355_17943384	hsa_piR_017033	CUCACAAAGAUGAGUGGUGAAAAUCUGAUC
