# Supplementary material for: IL11 signaling mediates piR-2158 suppression of cell stemness and angiogenesis in breast cancer
Source: Theranostics. 2023 Apr 17;13(7):2337–49. doi: 10.7150/thno.82538 (PMC10157741; doi:10.7150/thno.82538)
Supplement: Supplementary file 1 — Supplementary figures and tables. [file thnov13p2337s1.zip › Supplemental Table S4.xlsx]

## Sheet: Supplemental Table S4
Supplemental Table S4: Differentially regulated genes (DEGs) in MDA-MB-231 cells with or without overexpression of piR-2158
st_gene_id	gene_id	gene_symbol	log2FC (T2158/NC)	p-Value
G9606_25564	387522	TMEM189-UBE2V1	1.52304	0.000195438
G9606_21793	107983990	LOC107983990	1.69624	0.00129721
G9606_30892	541466	CT45A1	3.34832	0.0140701
G9606_17325	2894	GRID1	1.3159	0.0492061
G9606_3721	3581	IL9R	1.45935	0.0147811
G9606_17137	55340	GIMAP5	1.61136	0.0219095
G9606_25226	54933	RHBDL2	2.34688	0.0478526
G9606_16518	112268001	112268001	1.48833	0.0238366
G9606_21100	112267992	LOC112267992	1.88488	0.00410909
G9606_21702	56961	SHD	2.93328	0.00376032
G9606_30280	63973	NEUROG2	1.83375	0.0449496
G9606_4001	57554	LRRC7	1.52389	0.0181207
G9606_11053	80333	KCNIP4	4.12737	0.0143401
G9606_25658	752014	CEMP1	1.3055	0.00028621
G9606_20094	5055	SERPINB2	1.13602	0.0131891
G9606_1598	115584	SLC5A11	2.93328	0.00376032
G9606_1677	84675	TRIM55	2.34832	0.0476241
G9606_4553	341880	SLC35F4	4.19632	0.0113582
G9606_17168	54997	TESC	2.34832	0.0118103
G9606_26180	387885	CFAP73	2.91234	0.0162767
G9606_31	57795	BRINP2	1.13073	0.011172
G9606_24513	3112	HLA-DOB	1.13331	0.0484795
G9606_24013	64090	GAL3ST2	1.54995	0.0192915
G9606_28320	170082	TCEANC	-1.00923	0.0284173
G9606_9760	1365	CLDN3	-1.00008	1.47e-06
G9606_10912	57010	CABP4	-1.41495	0.0189631
G9606_6129	255324	EPGN	-2.1048	0.032406
G9606_15303	2735	GLI1	-1.31756	0.0132916
G9606_34219	93659	CGB5	1.28581	0.0351742
G9606_1154	780776	TVP23A	1.31442	0.0452051
G9606_13159	3772	KCNJ15	-1.18006	2.82e-06
G9606_9574	83539	CHST9	-1.89961	0.0145101
G9606_691	3932	LCK	-1.196	0.0396998
G9606_19413	6578	SLCO2A1	-1.29554	0.00349566
G9606_25544	57834	CYP4F11	-1.22995	0.00666541
G9606_9960	23025	UNC13A	-1.55857	0.0445878
G9606_4549	53335	BCL11A	-1.00463	0.0180874
G9606_14040	10335	MRVI1	-1.01543	0.045017
G9606_5645	1397	CRIP2	-1.11354	9.63e-06
G9606_19504	254268	AKNAD1	-1.03774	0.0160564
G9606_15809	4046	LSP1	-1.71057	0.000542604
G9606_2734	4778	NFE2	-3.43304	0.00934585
G9606_23731	3589	IL11	-1.13872	1.43e-168
G9606_6161	169270	ZNF596	-1.04072	0.018574
G9606_9795	54943	DNAJC28	-1.27617	0.0101212
G9606_892	199786	FAM129C	-1.55857	0.0166008
G9606_19070	105373759	LOC105373759	-1.11531	0.0409849
G9606_5935	27124	INPP5J	-1.05453	3.22e-09
G9606_27958	283768	GOLGA8G	-1.0676	0.00350409
G9606_30702	8577	TMEFF1	-1.5755	0.0424815
G9606_7398	51225	ABI3	-1.196	0.0188707
G9606_10998	23208	SYT11	-1.13919	0.000221972
G9606_28222	105372824	LOC105372824	-1.75121	0.00867751
G9606_684	55567	DNAH3	-1.60588	0.00458623
G9606_30238	146760	RTN4RL1	-3.14353	0.0269387
G9606_24506	5155	PDGFB	-1.08087	1.15e-13
G9606_2530	83546	RTBDN	-1.26311	0.00485488
G9606_8004	284297	SSC5D	-2.08908	0.0352089
G9606_10619	79957	PAQR6	-1.22995	0.00666541
G9606_27036	107986596	LOC107986596	-1.14353	0.0221564
G9606_21708	51440	HPCAL4	-1.30376	1.71e-05
G9606_8230	9148	NEURL1	-1.31756	0.0132916
G9606_7175	6817	SULT1A1	-2.14702	0.00289478
G9606_401	5104	SERPINA5	-1.24569	3.58e-07
G9606_18943	54210	TREM1	-1.15049	0.00439587
G9606_31317	105377372	LOC105377372	-1.12045	0.0400339
G9606_6889	26038	CHD5	-1.71057	0.020545
G9606_20090	3823	KLRC3	-1.27812	0.00559138
G9606_155	80022	MYO15B	-1.24663	0.0289852
G9606_631	8470	SORBS2	-1.1346	1.02e-07
G9606_21507	8076	MFAP5	-3.42647	0.00960643
G9606_27691	3700	ITIH4	-1.43304	0.0352336
G9606_29463	915	CD3D	-1.55857	0.0445878
G9606_7233	23569	PADI4	-1.05453	0.00669282
G9606_12248	9249	DHRS3	-1.0187	1.8e-05
G9606_16447	84870	RSPO3	-2.47611	0.00550991
G9606_7237	125206	SLC5A10	-2.43566	0.0329398
G9606_6828	7439	BEST1	-2.06107	0.014731
G9606_16241	2525	FUT3	-3.67405	0.00315356
G9606_3566	400709	SIGLEC16	-1.77652	0.0255275
G9606_33815	1145	CHRNE	-3.43304	0.00934585
G9606_17054	8001	GLRA3	-1.71057	0.020545
G9606_33524	7058	THBS2	-1.21065	0.0218584
G9606_23877	10148	EBI3	-3.14353	0.000940966
G9606_34228	100133220	GOLGA6L3	-3.11439	0.0295364
G9606_12250	6696	SPP1	-4.14353	0.0125951
G9606_34583	1470	CST2	-1.8805	0.0347097
G9606_5168	91683	SYT12	-1.10687	2.12e-06
G9606_32635	60598	KCNK15	-2.47611	0.00550991
G9606_8509	56105	PCDHGA11	-1.33062	0.0329256
G9606_903	5414	44808	-1.35827	0.0017844
G9606_6487	9143	SYNGR3	-1.43025	9.18e-09
G9606_8820	183	AGT	-2.49717	0.000886396
G9606_6548	339416	ANKRD45	-3.78096	0.0373875
G9606_15350	1236	CCR7	-1.73914	0.032822
G9606_30390	286133	SCARA5	-1.72849	0.00542837
G9606_4625	51704	GPRC5B	-1.55857	0.0445878
G9606_33326	9220	TIAF1	-1.62499	9.42e-05
G9606_9041	4151	MB	-2.196	0.0224547
G9606_3296	113220	KIF12	-2.43304	0.0332763
G9606_30185	100170229	SRRM5	-1.39142	0.0297799
G9606_14574	1674	DES	-1.18006	0.034294
G9606_29289	7031	TFF1	-3.36592	3.9e-08
G9606_2394	165186	TOGARAM2	-1.75788	0.00225199
G9606_13724	974	CD79B	-1.71057	0.00337057
G9606_16048	254439	C11orf86	-1.48262	0.00332103
G9606_6863	100529251	CKLF-CMTM1	-1.10898	0.0218681
